# Supplementary material for: Hydrogen Gas Therapy in Schizophrenia: Potential Neuroprotective Effects From an Animal Study
Source: Neuropsychopharmacol Rep. 2026 Apr 7;46(2):e70117. doi: 10.1002/npr2.70117 (PMC13054952; doi:10.1002/npr2.70117)
Supplement: Supplementary file 1 — Data S1: npr270117‐sup‐0001‐DataS1.xlsx. [file NPR2-46-e70117-s006.xlsx]

## Sheet: PPI
cont1	cont2	cont3	cont4	cont5	cont6	cont7	cont8	cont9	cont10	mk1	mk2	mk3	mk4	mk5	mk6	mk7	mk8	mk9	mk10	mk11	mkh1	mkh2	mkh3	mkh4	mkh5	mkh6	mkh7	mkh8	mkh9	mkh10	mkh11			cont1	cont2	cont3	cont4	cont5	cont6	cont7	cont8	cont9	cont10	mk1	mk2	mk3	mk4	mk5	mk6
2158	1670	2041	913	967	3037	1187	1191	972	840	1196	2910	1494	557	1895	1641	2280	684	1514	1934	1460	1416	1084	415	1943	3740	1548	1680	908	1104	1748	1060			1372	2250	1514.6	2311.6	1275.4	1942.4	1917.2	1372	730.6	941.6	1202.2	2590.8	1049.8	461	2025.4	1720.8
1313	2192	1338	2832	1802	1924	2080	1309	698	679	1646	3213	1265	542	1958	1299	1543	1372	1011	1074	1357	889	1187	347	1812	3599	1631	2349	625	1641	1660	1157			759.8	1049.2	383	1356.6	244	847.6	854.6	264.8	123.2	135.8	701.2	1033.2	453	270.4	803.8	932.6
830	2427	1987	2178	1455	1899	2241	1274	933	1294	889	2827	1152	659	1748	3042	1094	674	1807	1094	1323	654	1270	371	254	1616	1465	1875	483	1274	1831	1001			1550.6	2299	1584	2101.8	1313.4	1673.8	1874.8	1468.8	492.2	913.2	304.6	3220.8	1063.4	706	1839	1138.6
1016	1875	1138	2749	903	1675	1812	1611	303	850	1245	2778	527	376	2319	601	1396	1279	620	684	1216	269	1582	449	449	3032	1211	1777	195	1211	1709	942			875	1025.4	584.8	1103.6	470.6	1256	679.6	211.8	142.6	141.6	403.2	1185.4	400.4	146.6	937.2	1085
1543	3086	1069	2886	1250	1177	2266	1475	747	1045	1035	1226	811	171	2207	2021	566	352	1958	1099	1675	312	1621	205	1069	1880	1074	2524	205	1870	2041	1631			1264.6	2347.6	1695.4	1928.8	1564.4	1630.8	1389.6	780.2	469.8	857.6	855.8	988.2	640.8	563.4	1022.4	1441.6
669	967	293	1519	137	820	801	142	142	117	889	815	293	273	1113	659	728	786	317	713	1045	229	342	161	894	1548	312	269	371	269	581	640			630	619.2	316.4	902.4	600.6	994.2	706.8	316.4	90.8	220.8	501.2	1095.6	223.6	171	647.8	919.8
684	1021	308	1260	205	605	264	176	78	142	796	391	449	317	1050	957	742	742	947	288	562	1206	278	146	542	1460	410	205	327	293	264	693
820	1143	527	1528	439	1050	1113	308	112	88	449	1465	283	415	679	1484	474	459	957	679	928	664	566	132	322	1558	103	884	210	898	396	552		pre0	1395.73	2298.87	1598	2114.07	1384.4	1749	1727.2	1207	564.2	904.133	787.533	2266.6	918	576.8	1628.93	1433.67
737	1021	308	1455	161	747	674	239	98	88	615	1323	659	127	723	850	376	522	981	444	840	938	278	83	454	1289	186	342	171	1206	933	923		pre15	754.933	897.933	428.067	1120.87	438.4	1032.6	747	264.333	118.867	166.067	535.2	1104.73	359	196	796.267	979.133
889	1094	479	1021	278	1016	1421	459	186	244	757	1172	581	220	454	713	361	518	957	386	1118	1680	581	44	898	781	474	254	269	220	1113	732
1597	2085	2173	2515	1538	2104	2104	1250	386	967	239	2139	342	513	1392	645	459	1465	1782	786	1069	1553	1162	474	1582	981	698	1011	703	630	1343	1606			54.0887	39.0598	26.7877	53.0195	31.6671	59.0395	43.2492	21.9	21.0682	18.3675	67.959	48.7397	39.1068	33.9806	48.8827	68.2957
1528	2588	972	2134	1455	1475	2261	1709	620	830	146	3667	1333	581	1885	1401	586	1938	1924	1963	1685	747	557	898	840	2271	1733	2598	742	1592	1436	1313
1606	2256	1655	2124	1245	1484	1396	1533	547	1050	449	3950	1421	801	2012	1899	68	1001	2373	1323	1934	1279	801	400	825	1587	576	1460	322	2227	1465	889
1562	2686	1562	1851	850	1348	1665	1216	361	869	464	5254	532	732	2041	386	601	649	1704	1489	1826	1089	356	439	1270	2080	1016	1436	435	1650	1851	1582			cont	mk	mkh
1460	1880	1558	1885	1479	1958	1948	1636	547	850	225	1094	1689	903	1865	1362	1191	869	1470	928	1440	947	879	303	562	552	557	1333	552	1748	1787	1426		1	54.0887	67.959	48.0025
469	869	488	1348	127	981	361	259	259	127	615	1035	308	132	278	1006	425	615	205	327	679	415	444	39	1055	1055	166	190	396	273	703	537		2	39.0598	48.7397	36.3435
1074	1055	737	1045	596	1431	1025	566	88	63	371	825	205	112	1201	742	366	322	1187	464	615	586	322	39	879	928	366	308	229	347	649	552		3	26.7877	39.1068	25.8084
903	1089	630	986	522	1016	728	78	190	93	254	1929	122	225	991	1509	889	132	767	649	405	405	435	49	386	1357	361	791	54	347	645	972		4	53.0195	33.9806	49.3181
1104	923	205	952	654	1685	410	83	127	210	542	1240	713	59	1606	649	98	259	947	430	1191	298	381	39	918	1704	386	415	88	420	513	391		5	31.6671	48.8827	52.2894
825	1191	864	1187	454	1167	874	73	49	215	234	898	654	205	610	1519	356	771	1147	576	874	269	249	34	464	1152	249	68	317	552	1064	1553		6	59.0395	68.2957	25.1078
1323	1699	2080	1616	1050	2285	1489	239	176	576	811	830	684	566	435	1377	1279	356	1445	928	1138	1084	659	88	2085	1772	269	1143	1362	1240	1650	1455		7	43.2492	40.3937	23.4222
1836	3584	1831	1797	1699	1348	1792	1206	337	518	811	439	342	181	566	2827	1235	1479	1680	850	1724	1929	1011	54	2080	972	752	225	1479	186	1465	1172		8	21.9	46.1554	33.9847
1162	2832	1475	2178	1816	1621	928	298	293	645	1006	1538	439	146	1543	591	1279	972	2134	840	742	1802	425	88	732	2222	469	1064	928	806	1934	894		9	21.0682	47.723	39.1181
1011	2266	1675	2041	1665	1367	1245	840	562	908	601	1328	1143	806	1670	728	225	996	1802	1401	1958	2041	1011	93	171	3647	835	566	239	967	1069	1792		10	18.3675	48.8127	40.0668
991	1357	1416	2012	1592	1533	1494	1318	981	1641	1050	806	596	1118	898	1685	522	1104	1963	410	962	1436	835	386	2070	1782	1006	1079	391	518	2446	1250		11		55.1676	59.374
728	479	249	728	518	635	649	234	98	195	474	566	410	327	391	1152	283	44	562	430	259	342	137	49	93	176	142	215	63	244	713	322
571	391	298	1001	503	1240	981	186	88	132	596	1475	171	88	1011	1450	73	195	605	278	757	205	298	117	669	1216	156	322	366	562	327	1274		ave	36.8247	49.5652	39.3487
459	605	698	884	527	913	879	308	73	137	435	1367	225	200	186	1240	73	645	542	942	464	352	273	161	522	1211	181	186	166	640	791	586		se	4.75991	3.26644	3.59409
630	835	39	854	669	1182	488	444	88	376	132	752	166	98	220	386	356	723	947	898	1348	312	322	93	308	601	73	190	98	771	1357	1030
762	786	298	1045	786	1001	537	410	107	264	869	1318	146	142	1431	371	186	278	952	698	781	474	342	107	347	557	161	542	127	259	142	625
[truncated: 16 more columns]

## Sheet: OFT
	Resting Time in Zone (%) - Total	Total Distance			Resting Time in Zone (%) - Total					Total Distance
cont1	57.77	5925.49			cont	mk	mkh			cont	mk	mkh
cont2	59.07	6245.63		1	57.77	10.96	8.18		1	5925.49	22106.6	25044.9
cont3	49.14	8257.94		2	59.07	27.22	11.23		2	6245.63	13974.3	22690.7
cont4	47.55	8039.06		3	49.14	14.23	6.35		3	8257.94	20043.6	22991.4
cont5	44.88	8268.07		4	47.55	12.26	8.71		4	8039.06	18245.6	17341
cont6	48.65	7421.18		5	44.88	13.78	21.79		5	8268.07	20321.1	13891.9
cont7	50.91	7065.18		6	48.65	12.66	12.02		6	7421.18	25277	18538.9
cont8	46.03	7717.35		7	50.91	37.19	12.15		7	7065.18	8116.48	17510.4
cont9	55.35	6038.44		8	46.03	14.06	12.04		8	7717.35	18154.8	16272.7
cont10	44.04	8423.52		9	55.35	10.36	11.27		9	6038.44	17901.2	17163.1
mk1	10.96	22106.6		10	44.04	27.3	10.26		10	8423.52	14619.6	17988.9
mk2	27.22	13974.3		11		9.36	7.87		11		20844.5	23844
mk3	14.23	20043.6
mk4	12.26	18245.6		ave	50.339	17.2164	11.0791		ave	7340.19	18145.9	19388.9
mk5	13.78	20321.1		se	1.68984	2.73793	1.22508		se	307.023	1390.39	1091.31
mk6	12.66	25277
mk7	37.19	8116.48
mk8	14.06	18154.8
mk9	10.36	17901.2
mk10	27.3	14619.6
mk11	9.36	20844.5
mkh1	8.18	25044.9
mkh2	11.23	22690.7
mkh3	6.35	22991.4
mkh4	8.71	17341
mkh5	21.79	13891.9
mkh6	12.02	18538.9
mkh7	12.15	17510.4
mkh8	12.04	16272.7
mkh9	11.27	17163.1
mkh10	10.26	17988.9
mkh11	7.87	23844

## Sheet: HORAC
B0	S1	S2	S3	S4	S5	S6	S7
0	200	300	400	500	600	700	800
11.5213	15.3598	17.4373	18.0445	21.0516	21.1196	21.8532	19.9693
				1/2希釈	10倍ホモジ
cont1	14.327		150.277	300.554	3005.54
cont2	16.1286		249.262	498.523	4985.23
cont3	15.7293		227.323	454.647	4546.47
cont4	15.9728		240.701	481.401	4814.01
cont5	17.7734		339.635	679.27	6792.7
cont6	15.8227		232.457	464.915	4649.15
cont7	15.7593		228.971	457.942	4579.42
cont8	15.5739		218.785	437.569	4375.69
cont9	14.5763		163.975	327.949	3279.49	ave	SE
cont10	15.1143		193.531	387.062	3870.62	4489.83	329.222
mk1	16.4444		266.618	533.236	5332.36
mk2	17.1199		303.731	607.462	6074.62
mk3	17.9747		350.697	701.395	7013.95
mk4	18.3495		371.29	742.579	7425.79
mk5	16.78		285.057	570.113	5701.13
mk6	15.4585		212.445	424.89	4248.9
mk7	16.0106		242.779	485.558	4855.58
mk8	17.4426		321.46	642.92	6429.2
mk9	17.0968		302.461	604.923	6049.23
mk10	16.3978		264.056	528.111	5281.11	ave	SE
mk11	16.2402		255.398	510.796	5107.96	5774.53	284.727
mkh1	15.3273		205.236	410.472	4104.72
mkh2	16.4434		266.559	533.118	5331.18
mkh3	14.5723		163.753	327.506	3275.06
mkh4	13.9391		128.962	257.925	2579.25
mkh5	16.7734		284.69	569.38	5693.8
mkh6	15.7425		228.048	456.097	4560.97
mkh7	14.9029		181.916	363.833	3638.33
mkh8	14.9695		185.577	371.154	3711.54
mkh9	14.5216		160.967	321.934	3219.34
mkh10	14.4103		154.849	309.698	3096.98	ave	SE
mkh11	13.3874		98.6466	197.293	1972.93	3744.01	337.609

## Sheet: TAC
Uric Acid (mM)			ave
0	0.046	0.047	0.0465
0.0156	0.064	0.066	0.065
0.03125	0.085	0.088	0.0865
0.0625	0.124	0.131	0.1275
0.125	0.208	0.211	0.2095
0.25	0.375	0.387	0.381
0.5	0.714	0.714	0.714
1	1.322	1.355	1.3385
						UAE(mM)	CRE(uM)
			ave		1/2希釈	9倍量ホモジ
C1	0.163	0.17	0.1665	0.0905521	0.181104	1.81104	3964.37
C2	0.171	0.177	0.174	0.0963271	0.192654	1.92654	4217.2
C3	0.174	0.179	0.1765	0.0982521	0.196504	1.96504	4301.48
C4	0.164	0.171	0.1675	0.0913221	0.182644	1.82644	3998.08
C5	0.175	0.187	0.181	0.101717	0.203434	2.03434	4453.17
C6	0.173	0.181	0.177	0.0986371	0.197274	1.97274	4318.33
C7	0.18	0.189	0.1845	0.104412	0.208824	2.08824	4571.16	ave	SE
C8	0.191	0.195	0.193	0.110957	0.221914	2.21914	4857.7	4335.19	104.293
M1	0.175	0.176	0.1755	0.0974821	0.194964	1.94964	4267.77
M2	0.174	0.175	0.1745	0.0967121	0.193424	1.93424	4234.06
M3	0.181	0.181	0.181	0.101717	0.203434	2.03434	4453.17
M4	0.179	0.183	0.181	0.101717	0.203434	2.03434	4453.17
M5	0.18	0.178	0.179	0.100177	0.200354	2.00354	4385.75
M6	0.179	0.171	0.175	0.0970971	0.194194	1.94194	4250.91
M7	0.173	0.174	0.1735	0.0959421	0.191884	1.91884	4200.34	ave	SE
M8	0.186	0.19	0.188	0.107107	0.214214	2.14214	4689.15	4366.79	57.9032
MH1	0.171	0.17	0.1705	0.0936321	0.187264	1.87264	4099.21
MH2	0.189	0.189	0.189	0.107877	0.215754	2.15754	4722.86
MH3	0.175	0.17	0.1725	0.0951721	0.190344	1.90344	4166.63
MH4	0.166	0.164	0.165	0.0893971	0.178794	1.78794	3913.8
MH5	0.179	0.175	0.177	0.0986371	0.197274	1.97274	4318.33
MH6	0.186	0.183	0.1845	0.104412	0.208824	2.08824	4571.16
MH7	0.176	0.174	0.175	0.0970971	0.194194	1.94194	4250.91	ave	SE
MH8	0.172	0.17	0.171	0.0940171	0.188034	1.88034	4116.07	4269.87	93.4367
